# Supplementary material for: Spatial and functional separation of mTORC1 signalling in response to different amino acid sources
Source: Nat Cell Biol. 2024 Oct 9;26(11):1918–33. doi: 10.1038/s41556-024-01523-7 (PMC11567901; doi:10.1038/s41556-024-01523-7)
Supplement: Supplementary file 2 — Lists of primary antibodies (a) and DNA oligonucleotides (b) used in this study. [file 41556_2024_1523_MOESM2_ESM.xlsx]

## Sheet: Suppl. Table 1a
Suppl. Table 1a. List of primary antibodies used in this study.
Antibody	Dilution	Supplier	Catalog Number
Rabbit monoclonal anti-phospho-p70 S6 Kinase (Thr389) (D5U1O)	1:1,000 (WB)	Cell Signaling Technology	97596
Rabbit polyclonal anti-S6 Kinase	1:1,000 (WB)	Cell Signaling Technology	9202
Rabbit monoclonal anti-phospho-TFEB (Ser211) (E9S8N)	1:1,000 (WB)	Cell Signaling Technology	37681
Rabbit polyclonal anti-TFEB (for human TFEB)	1:1,000 (WB); 1:200 (IF)	Cell Signaling Technology	4240
Rabbit polyclonal anti-TFEB (for mouse TFEB)	1:1,000 (WB)	Bethyl Laboratories	A303-673A
Rabbit polyclonal anti-TFE3	1:1,000 (WB); 1:200 (IF)	Cell Signaling Technology	14779; discontinued
Rabbit polyclonal anti-phospho-Akt (Ser473)	1:1,000 (WB)	Cell Signaling Technology	9271
Rabbit polyclonal anti-Akt	1:1,000 (WB)	Cell Signaling Technology	9272
Rabbit monoclonal anti-phospho-4E-BP1 (Ser65) (D9G1Q)	1:1,000 (WB)	Cell Signaling Technology	13443
Rabbit polyclonal anti-phospho-4E-BP1 (Thr37/46)	1:1,000 (WB)	Cell Signaling Technology	9459
Rabbit polyclonal anti-4E-BP1	1:1,000 (WB)	Cell Signaling Technology	9452
Rabbit monoclonal anti-phospho-S6 ribosomal protein (Ser240/244) (D68F8)	1:1,000 (WB)	Cell Signaling Technology	5364
Mouse monoclonal anti-S6 ribosomal protein (52D2)	1:1,000 (WB)	Cell Signaling Technology	2317
Rabbit monoclonal anti-phospho-ULK1 (Ser757) (D7O6U)	1:1,000 (WB)	Cell Signaling Technology	14202
Rabbit monoclonal anti-ULK1 (D8H5)	1:1,000 (WB)	Cell Signaling Technology	8054
Rabbit monoclonal anti-phospho-GRB10 (Ser476) (D4E6)	1:1,000 (WB)	Cell Signaling Technology	11817
Rabbit polyclonal anti-GRB10	1:1,000 (WB)	Proteintech	23591-1-AP
Rabbit monoclonal anti-mTOR (7C10)	1:1,000-2,000 (WB); 1:200 (IF)	Cell Signaling Technology	2983
Rabbit monoclonal anti-LC3B (D11) XP	1:1,000 (WB); 1:200 (IF)	Cell Signaling Technology	3868
Rabbit polyclonal anti-p62/SQSTM1	1:200 (IF)	MBL	PM045
Rabbit monoclonal anti-TAX1BP1 (D1D5)	1:1,000 (WB)	Cell Signaling Technology	5105
Mouse monoclonal anti-NBR1 (4BR)	1:500 (WB)	Santa Cruz Biotechnology	sc-130380
Rabbit polyclonal anti-TSC2	1:1,000 (WB)	Cell Signaling Technology	4308
Rabbit polyclonal anti-phospho-Tuberin/TSC2 (Thr1462)	1:1,000 (WB)	Cell Signaling Technology	3611
Rabbit polyclonal anti-phospho-ACC1 (Ser79)	1:1,000 (WB)	Cell Signaling Technology	3661
Rabbit monoclonal anti-Mios (D12C6)	1:1,000 (WB)	Cell Signaling Technology	13557; discontinued
Rabbit monoclonal anti-RAPTOR (24C12)	1:1,000 (WB)	Cell Signaling Technology	2280
Rabbit monoclonal anti-RagA (D8B5)	1:1,000 (WB)	Cell Signaling Technology	4357
Rabbit monoclonal anti-RagC (D8H5) (for IFs and ED Fig. 3c)	1:1,000 (WB); 1:200 (IF)	Cell Signaling Technology	9480
Rabbit monoclonal anti-RagC (D31G9)	1:1,000 (WB)	Cell Signaling Technology	5466; discontinued
Rabbit polyclonal anti-RagC	1:1,000 (WB)	Cell Signaling Technology	3360
Rabbit polyclonal anti-RagD	1:1,000 (WB)	Cell Signaling Technology	4470
Rabbit polyclonal anti-CathepsinD	1:1,000 (WB)	Cell Signaling Technology	2284
Rat monoclonal anti-HA (3F10)	1:1,000 (WB)	Roche	11867423001
Rabbit polyclonal anti-FLAG	1:3,000 (WB)	Cell Signaling Technology	2368
Rabbit monoclonal anti-GAPDH (14C10)	1:3,000 (WB)	Cell Signaling Technology	2118
Mouse monoclonal anti-α-Tubulin	1:3,000 (WB)	Sigma-Aldrich	T9026
Mouse monoclonal anti-Actin (C4)	1:10,000 (WB)	BD Transduction Laboratories	612656
Mouse monoclonal anti-GRASP55/GORASP2 (1C9A3)	1:5000 (WB)	Proteintech	66627-1-Ig
Rabbit polyclonal anti-phospho-GRASP55/GORASP2 (Thr264)	1:2000 (WB)	Cell Signaling Technology	53726; custom-made
Rabbit polyclonal anti-M6P	1:1,000 (WB)	ABCD Antibodies	AG949
Rat monoclonal anti-LAMP2 (ABL-93) (for mouse LAMP2)	1:200 (IF)	Developmental Studies Hybridoma Bank	ABL-93
Mouse monoclonal anti-LAMP2 (H4B4) (for human LAMP2)	1:500 (WB); 1:200 (IF)	Developmental Studies Hybridoma Bank	H4B4
Mouse monoclonal anti-GM130 (35)	1:150 (IF)	BD Transduction Laboratories	610822

## Sheet: Suppl. Table 1b
Suppl. Table 1b. List of DNA oligonucleotides used in this study.
Name	Sequence
PCR oligos for 4E-BP1 cloning into pETM-11
4EBP1-for-NcoI	5' TAccatggCGTCCGGGGGCAGCAGCTGCAGCCAGACCCCA 3'
4EBP1-rev-NotI	5' GAATgcggccgcCTTTAAATGTCCATCTCAAACTGTGA 3'
PCR oligos for GRASP55 cloning
hGRASP55-for-SfiI	5' tataggcctctgaggccgccaccATGGGCTCCTCGCAAAGCGTC 3'
hGRASP55-myc-rev-NotI	5' atatgcggccgcTCAATGGTGATGGTGATGATG 3'
Oligos for sgRNA expression from the pX459 vector for CRISPR/Cas9 KO cell line generation
RagA-gRNA-5UTR-s	5’ caccgATTACATTGCTCGCGACACC 3’
RagA-gRNA-5UTR-as	5’ aaacGGTGTCGCGAGCAATGTAATc 3’
RagB-gRNA-5UTR-s	5’ caccgCTGCCTATTCTCATCGCCTA 3’
RagB-gRNA-5UTR-as	5’ aaacTAGGCGATGAGAATAGGCAGc 3’
RagB-gRNA-3CDS-s	5’ caccgTACATCCAACACTTATGTGA 3’
RagB-gRNA-3CDS-as	5’ aaacTCACATAAGTGTTGGATGTAc 3’
RagC-gRNA-5CDS-s	5’ caccgATCGGCCGCGCCGTAACTGC 3’
RagC-gRNA-5CDS-as	5’ aaacGCAGTTACGGCGCGGCCGATc 3’
RagC-gRNA-3UTR-s	5’ caccgTAGTCTGAATCCCAGCGTCG 3’
RagC-gRNA-3UTR-as	5’ aaacCGACGCTGGGATTCAGACTAc 3’
RagD-gRNA-5UTR-s	5’ caccgTGACTCCTCCGCCGGCGGGC 3’
RagD-gRNA-5UTR-as	5’ aaacGCCCGCCGGCGGAGGAGTCAc 3’
RagD-gRNA-3UTR-s	5’ caccgAGATTGGAGCTACAAGCTCC 3’
RagD-gRNA-3UTR-as	5’ aaacGGAGCTTGTAGCTCCAATCTc 3’
GNPTAB-gRNA-exon7-s	5’ caccgTTGCATTAGCACTAATCCA 3’
GNPTAB-gRNA-exon7-as	5’ aaacTGGATTAGTGCTAATGCAAc 3’
RT-qPCR gene-specific oligos
RRAGC_for	5' ACTGCCGACCTTGGAAAACC 3'
RRAGC_rev	5' GGGAACTGTCTGTTGCAATGT 3'
LAMP1_for	5' TGGGCGTCTCTAATGTCTGC 3'
LAMP1_rev	5' CAGGATCACCCCGAATGTCA 3'
MCOLN1_for	5’ CTATCATGTGAAGTTCCGCTC 3’
MCOLN1_rev	5’ GTCACAAACATGTCGTCCC 3’
PPT1_for	5' CTCTCAGTACGTTGCCCTCTG 3'
PPT1_rev	5' ACTGTAGGCCAGTGGGATTTG 3'
ATP6AP1_for	5' TTCTAACCTAGAGAATGCCCTG 3'
ATP6AP1_rev	5' AGAGTGCTGACTGCATACC 3'
CLN3_for	5' TGGACAGTGTTCAAGGGTC 3'
CLN3_rev	5' GTCCCTGGTTAATGAAATACTCG 3'
LAMTOR1_for	5' CAAAGCTCTCAATGGAGCC 3'
LAMTOR1_rev	5' AATGATGTTGCTGGCTGTC 3'
ARF1_for	5' GCCAGTGTCCTTCCACCTGTC 3'
ARF1_rev	5' GCCTCGTTCACACGCTCTCTG 3'
RPL13a_for	5’ CCGCCCTACGACAAGAAA 3’
RPL13a_rev	5’ AGGCGCCCCAGATAGG 3’
