# Supplementary material for: Spatial and functional separation of mTORC1 signalling in response to different amino acid sources
Source: Nat Cell Biol. 2024 Oct 9;26(11):1918–33. doi: 10.1038/s41556-024-01523-7 (PMC11567901; doi:10.1038/s41556-024-01523-7)
Supplement: Supplementary file 19 — Numerical Source Data for Figs. 1-8 and Extended Data Figs. 1–3, 6 and 8–10. [file 41556_2024_1523_MOESM19_ESM.xlsx]

## Sheet: Figure 1
Spatial and Functional Separation of mTORC1 Signaling in Response to Different Amino Acid Sources
Fernandes, Angelidaki et al.
Numerical Source Data Table
Fig. 1c
LC3B signal	Control	BafA1
(intensity/area)	300.676	166.595
	203.724	387.348
	412.893	327.781
	296.206	459.565
	257.221	412.895
	225.058	373.247
	271.318	264.823
	249.144	265.165
	249.543	365.753
	185.32	214.833
	145.167	542.768
	213.309	155.272
	212.53	196.369
	183.072	206.413
	171.582	257.298
	332.07	213.234
	182.283	234.269
	233.375	178.145
	224.166	288.113
	302.919	268.68
	189.584	240.383
	264.906	291.823
	138.375	161.982
	109.821	666.875
	447.736	218.59
	202.649	210.909
	159.803	224.945
	233.611	288.211
	146.989	309.953
	463.306	156.738
	261.85	363.454
	233.558	142.712
	180.339	341.515
	159.432	203.512
	90.912	119.531
	210.959	392.263
	107.807	184.548
	195.668	174.774
	185.875	194.826
	284.367	192.834
	164.455	681.639
	181.442	261.189
	119.287	470.098
	219.062	305.935
	114.982	256.593
	115.23	307.093
	112.765	234.672
	173.927	319.646
	147.558	127.315
		168.714
n (individual cells)	49	50
Mean	213.63	279.84
SEM	11.76	17.53
Fig. 1f	Basal (+AA)		Starvation (–AA)		Add-back (–/+AA) 10'		Add-back (–/+AA) 30'
mTOR/LAMP2 colocalization	Control	BafA1	Control	BafA1	Control	BafA1	Control	BafA1
(Pearson's coefficient)	0.52	0.48	0.36	0.26	0.47	0.37	0.54	0.45
	0.72	0.4	0.32	0.43	0.55	0.36	0.53	0.52
	0.51	0.42	0.32	0.39	0.62	0.45	0.5	0.26
	0.54	0.5	0.29	0.3	0.58	0.3	0.59	0.32
	0.64	0.37	0.25	0.41	0.48	0.24	0.62	0.32
	0.73	0.35	0.25	0.24	0.49	0.29	0.51	0.45
	0.72	0.38	0.47	0.36	0.44	0.38	0.4	0.4
	0.54	0.33	0.53	0.4	0.35	0.15	0.61	0.33
	0.69	0.31	0.24	0.54	0.45	0.27	0.51	0.42
	0.62	0.38	0.42	0.49	0.47	0.3	0.61	0.37
	0.57	0.36	0.21	0.32	0.61	0.16	0.49	0.24
	0.61	0.28	0.34	0.4	0.51	0.46	0.53	0.2
	0.47	0.43	0.39	0.28	0.62	0.17	0.72	0.36
	0.44	0.3	0.32	0.3	0.53	0.16	0.75	0.35
	0.62	0.47	0.63	0.4	0.47	0.29	0.44	0.28
	0.44	0.44	0.41	0.36	0.44	0.37	0.79	0.28
	0.52	0.3	0.15	0.47	0.62	0.21	0.44	0.32
	0.55	0.32	0.41	0.45	0.65	0.29	0.6	0.1
	0.53	0.17	0.52	0.4	0.68	0.36	0.67	0.23
	0.59	0.44	0.38	0.36	0.48	0.5	0.38	0.3
	0.67	0.53	0.2	0.24	0.63	0.34	0.62	0.38
	0.67	0.31	0.2	0.21	0.48	0.2	0.51	0.26
	0.67	-0.09	0.38	0.03	0.54	0.15	0.42	0.17
	0.66	0.46	0.38	0.12	0.52	0.45	0.73	0.28
	0.6	0.4	0.5	0.16	0.35	0.44	0.35	0.27
	0.64	0.45	0.33	0.33	0.49	0.22	0.37	0.3
	0.58	0.41	0.39	0.2	0.59	0.52	0.58	0.22
	0.38	0.54	0.43	0.56	0.44	0.22	0.58	0.4
	0.43	0.49	0.41	0.49	0.33	0.24	0.42	0.33
	0.61	0.28	0.37	0.24	0.62	0.34	0.5	0.29
	0.63	0.42	0.34	0.17	0.49	0.22	0.73	0.35
	0.58	0.29	0.49	0.27	0.55	0.25	0.57	0.35
	0.58	0.36	0.26	0.41	0.4	0.22	0.73	0.4
	0.59	0.23	0.33	0.32	0.3	0.42	0.54	0.44
	0.37	0.52	0.47	0.44	0.45	0.3	0.38	0.18
	0.57	0.54	0.44	0.38	0.49	0.32	0.63	0.24
	0.58	0.54	0.39	0.32	0.57	0.36	0.54	0.49
	0.53	0.24	0.53	0.48	0.58	0.28	0.59	0.33
	0.51	0.11	0.48	0.31	0.35	0.36	0.63	0.2
	0.53	0.24	0.24	0.16	0.46	0.27	0.57	0.4
	0.5	0.37	0.16	0.35	0.74	0.24	0.44	0.24
	0.48	0.49	0.3	0.41	0.4	0.4	0.61	0.27
	0.63	0.38	0.33	0.27	0.43	0.44	0.59	0.19
	0.6	0.43	0.28	0.38	0.62	0.23	0.56	0.37
	0.61	0.34	0.6	0.44	0.52	0.42	0.56	0.47
	0.5	0.36	0.4	0.69	0.4	0.37	0.47	0.34
	0.65	0.52	0.46	0.28	0.51	0.38	0.51	0.42
	0.34	0.26	0.26	0.26	0.48	0.6	0.57	0.03
	0.65	0.64	0.39	0.36	0.34	0.45	0.45	0.41
	0.74	0.39	0.45	0.46	0.53	0.39	0.58	0.34
n (individual cells)	50	50	50	50	50	50	50	50
Mean	0.57	0.38	0.37	0.35	0.5	0.32	0.55	0.32
SEM	0.01315	0.01768	0.01548	0.01716	0.01381	0.01489	0.01482	0.01404

## Sheet: Figure 2
Spatial and Functional Separation of mTORC1 Signaling in Response to Different Amino Acid Sources
Fernandes, Angelidaki et al.
Numerical Source Data Table
Fig. 2c
mTOR/LAMP2 colocalization	Control	PepA+E64
(Manders' coefficient)	0.578	0.356
	0.687	0.477
	0.25	0.226
	0.575	0.427
	0.584	0.223
	0.547	0.468
	0.81	0.322
	0.892	0.18
	0.754	0.184
	0.492	0.388
	0.584	0.456
	0.767	0.35
	0.554	0.368
	0.504	0.254
	0.446	0.371
	0.209	0.279
	0.245	0.446
	0.48	0.22
	0.489	0.384
	0.363	0.498
	0.432	0.268
	0.603	0.262
	0.436	0.226
	0.448	0.392
	0.522	0.344
	0.478	0.21
	0.508	0.479
	0.414	0.205
	0.218	0.257
	0.587	0.228
	0.329	0.146
	0.516	0.41
	0.249	0.603
	0.388	0.448
	0.861	0.693
	0.498	0.232
	0.494	0.34
	0.421	0.552
	0.561	0.401
	0.383	0.356
	0.512	0.272
	0.42	0.275
	0.342	0.362
	0.493	0.329
	0.47	0.515
	0.545	0.498
	0.348	0.198
	0.449	0.488
	0.46	0.276
	0.445	0.667
	0.492	0.332
	0.4	0.305
	0.391	0.512
	0.62	0.335
	0.443	0.521
	0.304	0.134
n (individual cells)	56	56
Mean	0.49	0.36
SEM	0.0197	0.0173

## Sheet: Figure 3
Spatial and Functional Separation of mTORC1 Signaling in Response to Different Amino Acid Sources
Fernandes, Angelidaki et al.
Numerical Source Data Table
Fig. 3c	Basal (+AA)		Starvation (–AA)		Add-back (–/+AA) 10'		Add-back (–/+AA) 30'
mTOR/LAMP2 colocalization	siControl	siGNPTAB	siControl	siGNPTAB	siControl	siGNPTAB	siControl	siGNPTAB
(Pearson's coefficient)	0.55	0.58	0.46	0.36	0.46	0.22	0.66	0.4
	0.63	0.42	0.05	0.39	0.52	0.36	0.52	0.55
	0.53	0.49	0.28	0.43	0.3	0.27	0.48	0.48
	0.54	0.35	0.29	0.45	0.43	0.13	0.38	0.3
	0.37	0.56	0.11	0.38	0.6	0.31	0.54	0.13
	0.64	0.59	0.26	0.57	0.26	0.3	0.42	0.46
	0.58	0.57	0.24	0.55	0.45	0.41	0.47	-0.04
	0.27	0.61	0.24	0.5	0.03	0.07	0.55	0.26
	0.68	0.61	0.35	0.42	0.44	0.2	0.66	0.63
	0.55	0.47	0.29	0.36	0.21	0.01	0.52	0.33
	0.69	0.32	0.31	0.39	0.35	0.19	0.72	0.19
	0.48	0.27	0.24	0.38	0.58	0.21	0.43	0.3
	0.53	0.34	0.36	0.57	0.46	0.32	0.58	0.29
	0.38	0.37	0.47	0.55	0.28	-0.06	0.66	0.37
	0.52	0.47	0.4	0.5	0.47	0.3	0.36	-0.02
	0.32	0.56	0.15	0.42	0.56	-0.03	0.42	0.36
	0.55	0.24	0.27	0.36	0.44	0.26	0.49	0.47
	0.1	0.38	0.17	0.39	0.44	0.37	0.49	0.46
	0.24	0.23	0.43	0.17	0.45	0.22	0.39	0.46
	0.51	0.53	0.35	0.15	0.56	0.44	0.49	0.34
	0.56	0.42	0.16	0.38	0.53	0.26	0.64	0.13
	0.68	0.43	0.39	0.19	0.54	0.35	0.55	0.39
	0.54	0.53	0.48	0.04	0.38	0.27	0.5	0.63
	0.65	0.5	0.34	0.34	0.42	0.48	0.4	0.45
	0.48	0.6	0.21	0.27	0.35	0.1	0.66	0.44
	0.64	0.55	0.25	0.31	0.49	0.34	0.7	0.57
	0.38	0.4	0.34	0.31	0.34	0.45	0.25	0.59
	0.64	0.58	0.31	0.5	0.37	0.21	0.42	0.45
	0.56	0.43	0.52	0.35	0.55	0.26	0.49	0.46
	0.47	0.55	-0.06	0.16	0.46	0.24	0.54	0.32
	0.58	0.59	0.3	0.26	0.42	0.33	0.47	0.16
	0.33	0.5	0.22	0.28	0.47	0.44	0.4	0.39
	0.62	0.47	0.5	0.01	0.6	0.35	0.43	0.63
	0.61	0.46	0.11	0.19	0.47	0.45	0.35	0.42
	0.71	0.41	0.38	0.15	0.36	0.32	0.44	0.44
	0.41	0.43	0.49	0.05	0.47	0.52	0.43	0.54
	0.56	0.45	0.34	0.23	0.68	0.43	0.68	0.58
	0.65	0.57	0.25	0.15	0.5	0.45	0.59	0.44
	0.74	0.58	0.3	0.22	0.53	0.49	0.6	0.45
	0.75	0.38	0.31	0.39	0.46	0.44	0.57	0.36
	0.4	0.57	0.28	0.32	0.4	0.32	0.45	0.5
	0.42	0.55	0.17	0.32	0.4	0.36	0.41	0.5
	0.76	0.5	0.34	0.3	0.58	0.31	0.54	0.5
	0.51	0.42	-0.01	0.19	0.31	0.43	0.31	0.32
	0.64		0.26	0.17	0.65	0.22	0.45	0.52
	0.53		0.34	0.22	0.38	0.51	0.5	0.28
			0.53	0.29	0.52	0.29		0.44
				0.23	0.29	0.44		0.16
				0.29		0.25		0.46
				0.17		0.44		0.6
n (individual cells)	46	44	47	50	48	50	46	50
Mean	0.53	0.47	0.29	0.31	0.44	0.31	0.5	0.4
SEM	0.02089	0.01539	0.01914	0.01952	0.01723	0.01924	0.0159	0.02206
Fig. 3h
mTOR/LAMP2 colocalization	WT	GNPTAB KO
(Pearson's coefficient)	0.45	0.37
	0.74	0.63
	0.43	0.25
	0.56	0.31
	0.39	0.48
	0.32	0.35
	0.49	0.42
	0.41	0.5
	0.38	0.68
	0.31	0.41
	0.68	0.31
	0.46	0.54
	0.45	0.11
	0.37	0.49
	0.76	0.27
	0.79	0.44
	0.31	0.4
	0.51	0.25
	0.5	0.41
	0.47	0.39
	0.43	0.31
	0.34	0.34
	0.52	0.39
	0.65	0.48
	0.54	0.55
	0.44	0.29
	0.44	0.52
	0.34	0.34
	0.57	0.45
	0.44	0.49
	0.63	0.47
	0.52	0.36
	0.51	0.5
	0.45	0.23
	0.49	0.39
	0.54	0.32
	0.62	0.44
	0.45	0.1
	0.35	0.19
	0.61	0.32
	0.55	0.51
	0.4	0.27
	0.45	0.44
	0.34	0.22
	0.44	0.16
	0.5	0.24
	0.34	0.21
	0.54	0.08
	0.38	0.53
	0.41	0.16
n (individual cells)	50	50
Mean	0.48	0.37
SEM	0.0164	0.0194

## Sheet: Figure 4 
Spatial and Functional Separation of mTORC1 Signaling in Response to Different Amino Acid Sources
Fernandes, Angelidaki et al.
Numerical Source Data Table
Fig. 4b
mTOR/LAMP2 colocalization	Control	BafA1 2h	BafA1 4h	BafA1 6h	BafA1 8h
(Pearson's coefficient)	0.51	0.55	0.5	0.19	0.38
	0.66	0.19	0.44	0.43	-0.01
	0.38	0.58	0.56	0.39	0.55
	0.66	0.43	0.57	0.46	0.41
	0.46	0.33	0.44	0.4	0.41
	0.26	0.49	0.56	0.37	0.2
	0.67	0.45	0.41	0.32	0.46
	0.53	0.35	0.59	0.28	0.45
	0.49	0.66	0.57	0.5	0.26
	0.34	0.57	0.51	0.48	0.65
	0.51	0.4	0.32	0.29	0.13
	0.62	0.51	0.28	0.54	0.29
	0.61	0.53	0.75	0.57	0.47
	0.66	0.43	0.49	0.39	0.57
	0.68	0.47	0.51	0.37	0.43
	0.59	0.56	0.58	0.45	0.31
	0.79	0.52	0.73	0.36	0.33
	0.54	0.58	0.52	0.59	0.44
	0.78	0.66	0.53	0.45	0.36
	0.56	0.59	0.39	0.27	0.39
	0.67	0.33	0.44	0.48	0.48
	0.52	0.26	0.22	0.35	0.43
	0.49	0.44	0.64	0.67	0.47
	0.56	0.53	0.43	0.43	0.61
	0.74	0.44	0.62	0.64	0.29
	0.67	0.17	0.56	0.65	0.45
	0.57	0.52	0.56	0.6	0.26
	0.56	0.46	0.59	0.43	0.62
	0.62	0.49	0.34	0.52	0.24
	0.36	0.4	0.55	0.47	0.5
	0.61	0.53	0.17	0.26	0.39
	0.55	0.44	0.53	0.62	0.38
	0.75	0.51	0.46	0.54	0.72
	0.69	0.46	0.51	0.33	0.61
	0.68	0.41	0.29	0.69	0.57
	0.64	0.41	0.29	0.37	0.5
	0.59	0.49	0.33	0.43	0.72
	0.51	0.43	0.21	0.61	0.44
	0.66	0.4	0.48	0.18	0.6
	0.52	0.34	0.56	0.41	0.51
	0.5	0.47	0.62	0.48	0.33
	0.51	0.42	0.63	0.34	0.57
	0.76	0.53	0.51	0.37	0.19
	0.75	0.51	0.44	0.38	0.22
	0.69	0.47	0.64	0.52	0.02
	0.62	0.6	0.43	0.6	0.3
	0.59	0.72	0.64	0.63	0.33
	0.63	0.45	0.3	0.45	0.18
	0.63	0.6	0.45	0.46	0.63
	0.73	0.59	0.62	0.49
n (individual cells)	50	50	50	50	49
Mean	0.59	0.47	0.49	0.45	0.41
SEM	0.0162	0.0155	0.0188	0.0175	0.0239
Fig. 4d
p-TFEB/GAPDH	Replicate 1	Replicate 2	Replicate 3	Mean	SEM
Control	2.93221	2.43275	1.6969	2.35395	0.3588
BafA1 1h	1.74993	1.59992	2.00046	1.78344	0.1168
BafA1 2h	0.902649	1.19107	1.41933	1.17101	0.1495
BafA1 4h	0.323007	0.330021	0.384537	0.345855	0.01945
BafA1 6h	0.123167	0.0412015	0.263087	0.142485	0.06478
BafA1 8h	0.0559881	0.126252	0.0661972	0.0828124	0.02192
Fig. 4e
p-S6K/S6K	Replicate 1	Replicate 2	Replicate 3	Mean	SEM
Control	1.14177	0.989391	1.9119	1.34768	0.2855
BafA1 1h	1.04022	1.2657	1.15464	1.15352	0.06509
BafA1 2h	0.979949	1.16885	1.0216	1.0568	0.0573
BafA1 4h	1.09264	1.27037	0.837378	1.0668	0.1257
BafA1 6h	0.894554	1.21192	0.861052	0.989174	0.1118
BafA1 8h	0.875708	1.05122	0.628898	0.851943	0.1225
Fig. 4g
p-S6K/S6K	Replicate 1	Replicate 2	Replicate 3	Mean	SEM
Control WT	1.41196	2.20823	1.71067	1.77695	0.2322
Control RagA/B KO	1.38909	1.5408	3.00984	1.97991	0.5168
Rapa 1' WT	1.58076	1.81674	3.21552	2.20434	0.5102
Rapa 1' RagA/B KO	1.72886	1.4307	1.70891	1.62283	0.09623
Rapa 2,5' WT	1.55229	1.78042	1.93253	1.75508	0.1105
Rapa 2,5' RagA/B KO	1.39807	1.25028	1.05944	1.23593	0.09802
Rapa 5' WT	1.62661	1.12741	1.2358	1.32994	0.1516
Rapa 5' RagA/B KO	0.927234	0.579025	0.49081	0.66569	0.1332
Rapa 10' WT	0.82368	0.999179	0.569847	0.797569	0.1246
Rapa 10' RagA/B KO	0.396235	0.184597	0.061503	0.214111	0.09775
Rapa 15' WT	0.273934	0.497101	0.216545	0.329193	0.08557
Rapa 15' RagA/B KO	0.203441	0.0222966	0.0194461	0.0817279	0.06086
Rapa 30' WT	0.270225	0.307895	0.0114848	0.196535	0.09316
Rapa 30' RagA/B KO	0.295732	0.010583	0.0493137	0.118543	0.0893

## Sheet: Figure 5
Spatial and Functional Separation of mTORC1 Signaling in Response to Different Amino Acid Sources
Fernandes, Angelidaki et al.
Numerical Source Data Table
Fig. 5c	Basal (+AA)		Starvation (–AA)		Add-back (–/+AA) 30'
mTOR/LAMP2 colocalization	WT	RagA/B KO	WT	RagA/B KO	WT	RagA/B KO
(Manders' coefficient)	0.281	0.323	0.098	0.166	0.406	0.15
	0.402	0.246	0.165	0.356	0.367	0.342
	0.393	0.32	0.317	0.43	0.544	0.16
	0.508	0.531	0.441	0.588	0.591	0.408
	0.413	0.314	0.216	0.461	0.375	0.449
	0.318	0.462	0.227	0.561	0.33	0.26
	0.662	0.458	0.367	0.12	0.378	0.237
	0.64	0.513	0.193	0.424	0.678	0.342
	0.35	0.155	0.208	0.36	0.531	0.357
	0.347	0.229	0.303	0.263	0.645	0.201
	0.23	0.322	0.283	0.59	0.425	0.162
	0.344	0.206	0.289	0.476	0.371	0.479
	0.504	0.31	0.232	0.328	0.612	0.296
	0.362	0.264	0.344	0.189	0.277	0.296
	0.43	0.327	0.334	0.356	0.425	0.446
	0.507	0.275	0.23	0.195	0.28	0.367
	0.59	0.59	0.202	0.706	0.318	0.326
	0.314	0.316	0.309	0.438	0.382	0.259
	0.5	0.174	0.258	0.241	0.279	0.044
	0.512	0.396	0.406	0.46	0.337	0.28
	0.386	0.146	0.261	0.147	0.257	0.473
	0.502	0.288	0.267	0.241	0.593	0.243
	0.421	0.37	0.168	0.15	0.444	0.249
	0.412	0.369	0.234	0.534	0.603	0.292
	0.344	0.313	0.173	0.268	0.516	0.19
	0.309	0.214	0.253	0.125	0.652	0.252
	0.513	0.279	0.152	0.06	0.538	0.386
	0.335	0.541	0.196	0.264	0.415	0.601
	0.401	0.297	0.226	0.301	0.714	0.332
	0.476	0.238	0.242	0.126	0.519	0.292
	0.254	0.589	0.47	0.061	0.539	0.322
	0.423	0.371	0.302	0.308	0.433	0.199
	0.444	0.203	0.228	0.365	0.489	0.151
	0.601	0.294	0.316	0.3	0.59	0.039
	0.638	0.292	0.357	0.33	0.33	0.126
	0.332	0.157	0.239	0.099	0.637	0.317
	0.258	0.387	0.255	0.139	0.88	0.354
	0.442	0.266	0.16	0.087	0.516	0.157
	0.397	0.17	0.177	0.154	0.417	0.277
	0.527	0.256	0.325	0.239	0.557	0.342
	0.366	0.269	0.243	0.336	0.276	0.347
	0.311	0.244	0.217	0.379	0.552	0.291
	0.461	0.273	0.408	0.403	0.704	0.32
	0.373	0.478	0.267	0.361	0.394	0.374
	0.556	0.208	0.11	0.128	0.52	0.269
	0.515	0.301	0.182	0.059	0.742	0.385
	0.605	0.297	0.353	0.257	0.685	0.662
	0.483	0.183	0.214	0.416	0.766	0.366
	0.424	0.169	0.524	0.156	0.561	0.455
	0.517	0.332	0.257	0.194	0.594	0.282
	0.405	0.249	0.245	0.123	0.284	0.361
	0.481	0.307	0.37	0.345	0.324	0.201
	0.262	0.302	0.284	0.01	0.265	0.225
	0.65	0.278	0.167	0.264	0.498	0.533
	0.398	0.185	0.173	0.116	0.26	0.483
	0.394		0.189	0.288		0.403
			0.308	0.168		0.437
			0.158	0.178		0.177
			0.213	0.127		0.382
			0.312	0.64		0.201
n (individual cells)	56	55	60	60	55	60
Mean	0.43	0.31	0.26	0.28	0.48	0.31
SEM	0.0144	0.0147	0.01112	0.0207	0.02048	0.01584
Fig. 5f	Background (no 1ary ab)			Lysosomal mTOR			Cytoplasmic mTOR
Immuno-EM – mTOR localization	Basal (+AA)	Starvation (–AA)	Add-back (–/+AA) 30'	+AA	–AA	–/+AA	+AA	–AA	–/+AA
WT MEFs	4	7	5	82	12	82	11	86	19
(gold particles/μmˆ2)	2	5	1	79	7	78	9	106	19
	4	4	6	74	6	68	16	91	18
	2	6	7	71	6	52	13	117	18
	8	7	10	61	11	87	9	100	6
	1	4	3	62	9	84	15	137	18
	4	1	5	66	13	83	6	92	23
	7	6	7	71	9	55	8	116	8
	4	4	5	73	18	73	11	88	17
	1	1	7	69	12	70	10	89	28
	2	7	6	71	5	89	15	115	20
	5	5	6	74	7	90	7	112	14
	6	2	9	47	6	64	11	80	19
	2	5	11	50	11	73	16	77	20
	7	4	5	100	7	84	13	85	15
	4	4	7	71	7	70	17	87	18
	4	3	11	55	11	71	11	141	12
	7	3	2	94	13	58	18	114	16
	9	6	7	78	11	62	14	84	19
	3	2	2	70	7	58	15	108	16
	5	4	7	80	11	57	11	130	19
	6	5	3	65	8	69	12	89	19
	6	5	5	102	9	64	10	105	10
	6	7	7	55	8	67	19	108	15
	8	6	4	71	12	90	11	87	12
	3	8	10	82	6	64	10	107	19
	5	5	9	77	13	44	13	103	15
	4	3	9	75	7	83	17	120	8
	7	2	7	75	14	59	17	76	16
	4	1	2	95	13	81	21	99	17
	7	1	2	88	11	103	19	120	15
	3	3	1	81	7	81	9	111	22
	1	4	3	98	6	60	13	85	18
	3	3	5	68	8	46	13	108	13
	4	3	7	79	9	70	9	98	17
	9	4	6	76	11	49	11	121	17
	9	4	6	89	11	81	11	103	21
	4	7	7	74	8	89	9	74	13
	6	5	4	80	17	81	9	99	16
	4	2	6	56	7	100	12	129	22
	3	4	5	70	10	96	17	137	13
	5	5	2	101	8	51	13	86	20
	5	2	10	84	9	73	20	97	18
	4	2	6	93	12	56	13	127	25
	6	6	8	74	14	62	15	91	11
	5	5	7	75	12	73	13	89	14
	6	4	3	81	9	82	11	85	23
	7	5	10	47	8	60	10	118	15
	1	1	3	107	13	65	15	92	24
	5	7	8	86	5	51	11	93	15
	4	6	2	91	8	76	15	96	15
	6	6	8	73	6	70	20	114	18
	4	4	6	90	4	74	14	94	13
	5	5	7	69	8	55	9	72	13
	5	4	2	94	14	60	15	126	21
	6	2	13	62	8	73	11	112	23
	7	5	6	90	5	72	12	116	14
	7	3	4	87	10	81	11	82	12
	6	6	8	85	15	49		68	13
	4	4	7	81	10	65		108	21
n (independent cellular profiles)	60	60	60	60	60	60	58	60	60
Mean	4.85	4.23	5.95	77.07	9.53	70.55	12.86	101.67	16.8
SEM	0.261271	0.23212	0.354491	1.75664	0.400188	1.78275	0.453159	2.25878	0.556827
Fig. 5g	Background (no 1ary ab)			Lysosomal mTOR			Cytoplasmic mTOR
Immuno-EM – mTOR localization	Basal (+AA)	Starvation (–AA)	Add-back (–/+AA) 30'	+AA	–AA	–/+AA	+AA	–AA	–/+AA
RagA/B KO MEFs	9	8	4	16	12	5	120	135	128
(gold particles/μmˆ2)	10	7	8	3	4	13	88	182	156
	5	4	6	6	8	15	93	105	116
	4	3	9	11	14	9	101	115	180
	6	2	1	10	8	10	108	83	118
	10	7	2	7	8	8	164	140	89
	9	3	11	12	9	13	143	107	117
	6	9	10	5	10	7	122	107	117
	8	4	10	16	5	7	107	117	150
	8	3	7	7	10	6	120	96	150
	6	6	3	14	7	12	94	167	98
	5	7	8	4	7	7	142	101	93
	7	5	6	11	8	11	114	88	78
	2	6	4	9	3	8	105	100	125
	12	7	7	10	13	9	100	143	154
	9	4	6	5	4	13	135	93	111
	9	11	11	13	6	14	114	89	147
	5	4	6	11	11	8	131	66	121
	8	3	10	10	3	12	132	184	99
	7	9	7	12	9	6	123	144	121
	8	4	7	10	11	7	140	94	126
	9	5	11	9	6	12	78	141	79
	6	6	7	19	9	10	136	98	104
	10	5	7	15	12	4	153	88	153
	4	7	2	4	9	8	129	112	143
	6	4	6	9	10	9	108	149	87
	8	5	8	11	5	11	99	150	122
	5	4	12	13	8	8	103	114	86
	3	2	5	9	9	11	99	96	133
	9	5	8	8	11	10	141	143	128
	2	3	8	3	14	5	103	76	105
	7	4	5	15	2	13	90	139	86
	8	7	6	4	10	9	119	111	149
	4	5	4	14	11	13	44	102	92
	8	5	2	12	10	14	116	121	139
	5	5	12	6	8	13	120	89	79
	6	3	6	12	12	10	106	138	88
	4	11	11	11	10	13	95	87	51
	7	8	2	16	5	10	89	85	71
	12	5	5	7	5	8	137	117	128
	11	7	10	14	12	11	169	145	119
	6	7	8	17	9	12	133	95	123
	5	5	3	12	11	9	94	85	119
	4	7	3	6	7	13	108	96	119
	9	7	4	11	10	12	85	165	63
	2	2	6	12	5	10	92	127	127
	8	5	6	8	12	11	153	109	152
	9	5	9	3	15	9	102	125	86
	7	6	7	6	6	11	108	152	85
	5	6	10	15	10	5	108	130	70
	7	5	9	11	5	6	142	133	106
	9	8	8	9	4	10	91	136	125
	10	12	10	8	9	12	107	124	99
	10	6	4	9	7	12	82	71	115
	3	5	11	7	6	8	108	129	116
	7	2	10	11	3	7	106	150	108
	10	4	9	8	14	9	27	126	94
	4	6	9	11	10	11	132	96	145
	9	5	7	1	6	11	94	98	85
	8	7	3	8	4	10	154	124	116
n (independent cellular profiles)	60	60	60	60	60	60	60	60	60
Mean	6.98	5.53	6.93	9.77	8.35	9.83	112.6	117.13	113.15
SEM	0.321096	0.28271	0.370422	0.509994	0.410198	0.337125	3.33482	3.50669	3.45797

## Sheet: Figure 6
Spatial and Functional Separation of mTORC1 Signaling in Response to Different Amino Acid Sources
Fernandes, Angelidaki et al.
Numerical Source Data Table
Fig. 6j
RagC/LAMP2 colocalization	Control	BafA1
(Pearson's coefficient)	0.8	0.82
	0.47	0.74
	0.73	0.81
	0.65	0.76
	0.78	0.81
	0.83	0.76
	0.76	0.79
	0.78	0.73
	0.75	0.81
	0.66	0.75
	0.78	0.68
	0.82	0.77
	0.68	0.79
	0.76	0.85
	0.81	0.64
	0.82	0.66
	0.77	0.74
	0.84	0.73
	0.77	0.77
	0.85	0.83
	0.69	0.66
	0.7	0.64
	0.8	0.77
	0.74	0.64
	0.7	0.62
	0.76	0.75
	0.78	0.59
	0.83	0.62
	0.64	0.79
	0.7	0.72
	0.74	0.75
	0.8	0.71
	0.82	0.77
	0.76	0.78
	0.6	0.75
	0.76	0.59
	0.74	0.76
	0.82	0.73
	0.72	0.63
	0.84	0.75
	0.6	0.77
	0.45	0.74
	0.8	0.67
	0.65	0.76
	0.71	0.7
	0.59	0.76
	0.75	0.78
	0.87	0.85
	0.72	0.71
	0.77	0.78
n (individual cells)	50	50
Mean	0.74	0.74
SEM	0.0243	0.0371

## Sheet: Figure 7
Spatial and Functional Separation of mTORC1 Signaling in Response to Different Amino Acid Sources
Fernandes, Angelidaki et al.
Numerical Source Data Table
Fig. 7b
p-S6K/S6K	Replicate 1	Replicate 2	Replicate 3	Replicate 4	Mean	SEM
+AA	1.79168	1.4276	1.03622	2.00232	1.564	0.2123
–AA	0.0696415	0.434093	0.0315538	0.0478137	0.1458	0.09642
–HRK	0.450169	0.931943	1.06843	0.430864	0.7204	0.164
–MLIGV	0.116213	0.364564	0.210996	0.177239	0.2173	0.05288
–STC	1.73004	1.32256	1.49284	1.0988	1.411	0.1335
–WFY	1.84796	1.29645	1.7389	1.81734	1.675	0.1283
Fig. 7d
p-S6K/S6K	Replicate 1	Replicate 2	Replicate 3	Replicate 4	Replicate 5	Mean	SEM
+AA	2.03319	1.71033	1.32999	0.828569	1.51609	1.484	0.2009
–AA	0.235267	0.344542	0.310382	0.0725407	0.446272	0.2818	0.06235
–HRK	1.20113	1.15709	1.31268	1.1256	2.43526	1.446	0.2492
–MLIGV	1.02645	1.11696	0.954048	1.20101	1.01829	1.063	0.04311
–STC	0.492443	0.738613	0.5744	0.583402	0.289019	0.5356	0.07337
–WFY	1.33411	1.02911	1.74556	1.78779	1.20083	1.419	0.1499
Fig. 7f
p-S6K/S6K	Replicate 1	Replicate 2	Replicate 3	Mean	SEM
+AA	2.28709	2.70779	2.26692	2.379	0.1099
–AA	0.20612	0.143452	0.203705	0.2374	0.05492
–STC	0.335922	0.189802	0.294676	0.211	0.06962
–S	0.237095	0.918015	0.689081	0.9514	0.3652
–T	1.03783	0.390038	0.564464	0.7479	0.1605
–C	1.07119	0.675676	2.31897	1.29	0.3563

## Sheet: Figure 8
Spatial and Functional Separation of mTORC1 Signaling in Response to Different Amino Acid Sources
Fernandes, Angelidaki et al.
Numerical Source Data Table
Fig. 8b
OPP signal	WT	RagA/B KO
(intensity/area/cell)	13.0301	12.4602
	14.875	19.8676
	12.6847	11.5596
	27.2879	8.72346
	9.90284	11.5232
	10.6001	12.5407
	9.91067	13.7095
	15.5614	17.2996
	16.3662	29.5536
	16.6202	14.5135
	11.3388	10.1332
	12.2604	16.237
	15.7953	18.1464
	22.6521	13.5753
	14.9085	19.8548
	11.9501	15.3452
	14.7559	17.6072
	20.318	14.3346
	19.4349	19.4391
	18.5111	18.8223
	11.6546	28.5143
	19.1909	20.0548
	6.84523	13.871
	17.3695	22.0421
	17.7021	16.3097
	7.66331	15.3851
	10.6246	20.4964
	21.3759	13.3994
	9.80652	12.8508
	29.4829	12.0806
	15.4587	13.5125
	18.6761	12.4556
	10.5583	25.4252
	9.01615	8.99073
	15.0386	14.9964
	20.2111	31.2839
	18.81	14.47
	24.34	12.12
	23.28	14.02
	18.79	14.11
n (individual cells)	40	40
Mean	15.87	16.29
SEM	0.8381	0.8359
Fig. 8d
TFEB localization score (% cells)	Cytosolic	Nuclear
WT	84	16
RagA/B KO	16	84
Fig. 8f
TFE3 localization score (% cells)	Cytosolic	Nuclear
WT	86.5	13.5
RagA/B KO	0	100
Fig. 8g	RRAGC					LAMP1					MCOLN1					PPT1					ATP6AP1					CLN3
Relative expression	Replicate 1	Replicate 2	Replicate 3	Mean	SEM	Replicate 1	Replicate 2	Replicate 3	Mean	SEM	Replicate 1	Replicate 2	Replicate 3	Mean	SEM	Replicate 1	Replicate 2	Replicate 3	Mean	SEM	Replicate 1	Replicate 2	Replicate 3	Mean	SEM	Replicate 1	Replicate 2	Replicate 3	Mean	SEM
WT	1	1	1	1	0	1	1	1	1	0	1	1	1	1	0	1	1	1	1	0	1	1	1	1	0	1	1	1	1	0
KO	3.0246	2.8654	2.6288	2.84	0.115	2.62349	2.8499	3.0724	2.849	0.1296	1.89555	2.19248	2.69866	2.262	0.2344	1.96134	2.10946	2.37398	2.148	0.1207	1.86347	1.78555	2.32953	1.993	0.1698	1.71646	1.58534	1.47069	1.591	0.071
Fig. 8i
LysoTracker signal	WT	RagA/B KO
(intensity/area)	11944	14028
	5378	22758
	6124	13464
	8078	16364
	10375	18076
	8713	14223
	9004	8896
	5409	10003
	4035	6348
	5163	14662
	1957	15618
	5782	10882
	11395	6234
	11074	13867
	5841	9782
	8586	21417
	3345	9648
	11087	16475
	3455	5736
	5274	10972
	3718	8479
	1569	12987
	1365	11265
	3147	10311
	1951	15491
	340	11447
	2562	5457
	1397	19387
	1464	8487
	390	2845
	6441	9383
	7028	10835
	11730	12863
	7447	13870
	9754	10434
	8419	16628
	5553	13371
	8249	10682
	3109	15986
	7675	2509
	871	5800
	3106	7058
	8872	5186
	3960	12880
	11518	9816
	12428	8515
	14958	7527
	14191	21988
	8371	17180
	5465
n (individual cells)	50	49
Mean	6381	11798
SEM	543.5	679.6
Fig. 8k
LC3B signal	WT	RagA/B KO
(intensity/area)	97	354
	102	361
	144	365
	98	184
	257	811
	270	120
	80	180
	94	143
	268	208
	189	152
	231	302
	460	336
	148	298
	471	463
	147	577
	160	355
	138	269
	238	170
	234	145
	232	144
	279	533
	216	277
	125	222
	290	193
	291	181
	277	157
	111	142
	236	190
	170	271
	177	158
	243	317
	188	205
	256	194
	206	295
	201	282
	196	329
	194	180
	155	151
	170	265
	204	239
	221	246
	198	171
	179	99
	171	177
	96	201
	190	214
	159	145
	272	291
	152
	247
n (individual cells)	50	48
Mean	203	255
SEM	11.17	18.95

## Sheet: ED Fig 1
Spatial and Functional Separation of mTORC1 Signaling in Response to Different Amino Acid Sources
Fernandes, Angelidaki et al.
Numerical Source Data Table
Extended Data Fig. 1c
p62 signal	Control	BafA1
(intensity/area)	204.948	601.115
	280.515	327.656
	256.209	348.578
	259.67	226.53
	165.633	348.02
	188.314	401.872
	147.876	498.347
	135.695	503.246
	728.069	271.281
	300.459	249.07
	262.442	420.756
	198.062	232.697
	273.746	237.389
	206.545	421.374
	144.837	343.571
	173.462	721.181
	225.368	227.88
	317.552	251.702
	391.781	319.293
	314.231	241.791
	466.887	413.095
	186.789	435.471
	264.184	181.183
	335.185	428.211
	149.894	253.198
	88.214	343.645
	231.958	322.584
	43.567	227.218
	424.34	349.008
	164.917	234.354
	524.638	157.272
	449.713	220.287
	200.15	168.5
	554.987	212.567
	292.457	403.498
	541.023	247.455
	334.872	259.269
	305.877	380.598
	330.399	271.348
	141.353	288.501
	175.304	266.744
	252.127	359.722
	248.432	382.016
	165.819	445.807
	186.795	334.301
	199.914	288.197
	81.582	357.977
	173.579	224.356
	196.259	344.903
	168	402
n (individual cells)	50	50
Mean	261	328
SEM	18.93	15.56
Extended Data Fig. 1e
LC3B signal	Control	BafA1
(intensity/area)	57	239
	51	188
	62	233
	48	208
	64	188
	71	228
	43	130
	54	185
	63	149
	55	160
	119	215
	100	162
	100	157
	99	169
	55	149
	63	199
	75	150
	55	132
	58	180
	69	143
	43	79
	80	154
	121	102
	109	106
	42	160
	77	102
	72	115
	78	111
	62	104
	43	53
	41	221
	42	91
	58	87
	82	66
	46	194
	75	73
	31	97
	42	106
	107	187
	76	125
	52	67
	50	104
	62	121
	61	67
	42	47
	47	183
	48	78
	52	127
	39	94
	41	79
n (individual cells)	50	50
Mean	64	137
SEM	3.111	7.337

## Sheet: ED Fig 2
Spatial and Functional Separation of mTORC1 Signaling in Response to Different Amino Acid Sources
Fernandes, Angelidaki et al.
Numerical Source Data Table
Extended Data Fig. 2b
mTOR/LAMP2 colocalization	Control	ConA
(Pearson's coefficient)	0.37	0.42
	0.62	0.55
	0.35	0.36
	0.47	0.42
	0.22	0.44
	0.31	0.27
	0.43	0.46
	0.46	0.46
	0.57	0.3
	0.78	0.53
	0.58	0.56
	0.43	0.43
	0.58	0.45
	0.55	0.53
	0.51	0.38
	0.63	0.47
	0.63	0.43
	0.54	0.24
	0.44	0.34
	0.55	0.52
	0.47	0.11
	0.58	0.4
	0.42	0.54
	0.59	0.42
	0.37	0.29
	0.43	0.34
	0.38	0.45
	0.36	0.42
	0.54	0.23
	0.3	0.36
	0.36	0.29
	0.44	0.2
	0.6	0.41
	0.63	0.21
	0.57	0.07
	0.52	0.23
	0.54	0.38
	0.51	0.51
	0.67	0.43
	0.71	0.18
	0.47	0.36
	0.44	0.04
	0.43	0.39
	0.47	0.32
	0.44	0.43
	0.51	0.36
	0.34	0.25
	0.55	0.37
	0.54	0.14
	0.4	0.12
n (individual cells)	50	50
Mean	0.49	0.36
SEM	0.0159	0.0184
Extended Data Fig. 2e
mTOR/LAMP2 colocalization	Control	CQ
(Pearson's coefficient)	0.4	0.13
	0.61	-0.09
	0.57	0.26
	0.63	0.1
	0.76	0.21
	0.55	0.2
	0.72	0.11
	0.51	0.35
	0.61	0.24
	0.64	0.39
	0.56	0.24
	0.51	0.26
	0.54	0.57
	0.45	0.43
	0.43	0.24
	0.6	0.3
	0.5	0.04
	0.27	0.24
	0.49	0.08
	0.42	0.38
	0.62	0.35
	0.44	0.3
	0.56	0.17
	0.48	0.33
	0.58	0.21
	0.29	0.18
	0.5	0.27
	0.38	0.16
	0.45	0.37
	0.6	0.29
	0.36	0.22
	0.6	0.28
	0.48	0.19
	0.52	0.15
	0.59	0.32
	0.5	0.22
	0.48	0.34
	0.58	0.41
	0.57	0.24
	0.44	0.33
	0.57	0.17
	0.66	0.31
	0.59	0.09
	0.52	0.34
	0.52	0.17
	0.46	0.15
	0.52	0.36
	0.47	0.2
	0.54	0.21
	0.61	0.47
n (individual cells)	50	50
Mean	0.53	0.25
SEM	0.0136	0.0166

[truncated: 5 more sheets: ED Fig 3, ED Fig 6, ED Fig 8, ED Fig 9, ED Fig 10]
